# Supplementary material for: MMGS: a novel genomic prediction framework to integrate genotype, environment and their interactions for multi-environment breeding trials
Source: Hortic Res. 2026 Mar 16;13(5):uhag035. doi: 10.1093/hr/uhag035 (PMC13150855; doi:10.1093/hr/uhag035)
Supplement: Web_Material_uhag035 [file web_material_uhag035.zip]

Archive with 2 entries (2 files):
- Suplementary_Figures_tables-20251218zyj.docx
- Supplementary_Notes-20251218zyj.docx
